# Supplementary material for: Preserved wake-dependent cortical excitability dynamics predict cognitive fitness beyond age-related brain alterations
Source: Commun Biol. 2019 Dec 3;2:449. doi: 10.1038/s42003-019-0693-y (PMC6890637; doi:10.1038/s42003-019-0693-y)
Supplement: Supplementary file 3 — Supplementary Data 1 [file 42003_2019_693_MOESM3_ESM.xlsx]

## Sheet: FIG2
subj	phase	TEP_slope_resampled	detrended_TEP_slope_resampled
2	-145	0.82838	0.0425541
2	-60	0.81967	0.0338468
2	0	0.7534	-0.0324165
2	30	0.77289	-0.0129284
2	80	0.75476	-0.031056
4	-145	2.04627	0.200951
4	-60	1.38511	-0.460205
4	0	1.51138	-0.333938
4	30	1.85531	0.00998972
4	80	2.42852	0.583202
8	-145	1.22393	0.174788
8	-60	1.20771	0.158569
8	0	0.89986	-0.149289
8	30	0.73734	-0.311805
8	80	1.17688	0.127737
12	-145	0.64096	-0.0574389
12	-60	0.74658	0.048181
12	0	0.50141	-0.196988
12	30	0.82373	0.125325
12	80	0.77932	0.0809209
13	-145	1.23902	0.243047
13	-60	1.00904	0.0130679
13	0	1.26862	0.272652
13	30	0.76496	-0.23101
13	80	0.69821	-0.297757
14	-145	1.31189	0.128439
14	-60	1.30129	0.117836
14	0	1.08851	-0.0949452
14	30	1.06391	-0.11954
14	80	1.15166	-0.0317896
15	-145	0.55068	-0.124098
15	-60	0.59486	-0.0799166
15	0	0.84799	0.17321
15	30	0.68331	0.00852601
15	80	0.69706	0.0222786
17	-145	0.44559	-0.365463
17	-60	0.69247	-0.118581
17	0	0.83796	0.0269115
17	30	0.905	0.0939477
17	80	1.17424	0.363185
20	-145	1.27799	-0.0844788
20	-60	1.64565	0.283181
20	0	1.27775	-0.0847199
20	30	1.23053	-0.131935
20	80	1.38042	0.0179523
23	-145	2.00402	0.00117244
23	-60	2.16674	0.163893
23	0	1.97402	-0.0288257
23	30	1.97503	-0.0278147
23	80	1.89442	-0.108425
24	-145	1.33024	0.162842
24	-60	1.48808	0.320683
24	0	1.05264	-0.114758
24	30	0.98989	-0.177511
24	80	0.97614	-0.191257
25	-145	1.88621	0.0483974
25	-60	1.8584	0.020588
25	0	1.80854	-0.0292715
25	30	1.80751	-0.0302983
25	80	1.82839	-0.00941553
26	-145	1.87141	-0.0398293
26	-60	2.60669	0.695457
26	0	1.30699	-0.60425
26	30	1.58264	-0.328593
26	80	2.18845	0.277215
27	-145	2.1817	0.0843849
27	-60	2.52912	0.431807
27	0	2.10128	0.00396647
27	30	1.71511	-0.382205
27	80	1.95936	-0.137954
28	-145	1.01984	0.121431
28	-60	1.10787	0.209458
28	0	0.93789	0.0394793
28	30	0.71292	-0.185487
28	80	0.71353	-0.184881
34	-145	1.20533	0.0807744
34	-60	0.87381	-0.250742
34	0	1.38078	0.256227
34	30	1.36823	0.243673
34	80	0.79462	-0.329932
35	-145	1.66089	0.446987
35	-60	1.08141	-0.132495
35	0	1.12967	-0.0842318
35	30	1.11282	-0.101085
35	80	1.08473	-0.129175
36	-145	0.86771	-0.593736
36	-60	1.68081	0.219362
36	0	1.71663	0.255177
36	30	1.55354	0.0920883
36	80	1.48856	0.0271082
39	-145	1.44822	0.101247
39	-60	1.82409	0.477124
39	0	1.45897	0.112003
39	30	1.21027	-0.136697
39	80	0.79329	-0.553678
40	-145	0.54955	0.0965615
40	-60	0.45545	0.00245686
40	0	0.4984	0.0454112
40	30	0.40155	-0.051444
40	80	0.36001	-0.0929855
43	-145	1.24421	0.485843
43	-60	1.07626	0.317885
43	0	0.59533	-0.163043
43	30	0.42252	-0.335851
43	80	0.45354	-0.304835
44	-145	1.07248	0.265241
44	-60	0.96331	0.15607
44	0	0.85926	0.0520229
44	30	0.53655	-0.270684
44	80	0.60459	-0.202651
45	-145	1.36009	0.214429
45	-60	1.14475	-0.000918746
45	0	1.46367	0.318001
45	30	0.98766	-0.158009
45	80	0.77216	-0.373502
49	-145	1.29147	0.155001
49	-60	1.35228	0.215815
49	0	0.91713	-0.21934
49	30	1.01793	-0.118542
49	80	1.10354	-0.0329335
50	-145	1.13036	-0.0725971
50	-60	1.13354	-0.0694157
50	0	1.08471	-0.118241
50	30	1.19047	-0.0124872
50	80	1.47569	0.272741
55	-145	1.21515	0.201161
55	-60	1.0174	0.00341584
55	0	0.8858	-0.128186
55	30	1.03617	0.0221865
55	80	0.91541	-0.0985776
57	-145	0.85945	-0.137423
57	-60	0.86505	-0.131822
57	0	0.87483	-0.122044
57	30	1.04811	0.0512406
57	80	1.33692	0.340048
59	-145	0.93701	-0.0207844
59	-60	1.00964	0.0518491
59	0	1.07546	0.117668
59	30	1.09378	0.135992
59	80	0.67306	-0.284725
61	-145	0.54753	0.0557454
61	-60	0.49561	0.00382957
61	0	0.52877	0.0369893
61	30	0.42279	-0.0689905
61	80	0.46421	-0.0275738
62	-145	0.39381	0.0260228
62	-60	0.41438	0.0465968
62	0	0.37654	0.00875022
62	30	0.37791	0.0101237
62	80	0.27629	-0.0914935
63	-145	0.57725	0.0535647
63	-60	0.55654	0.032854
63	0	0.57511	0.0514217
63	30	0.46092	-0.0627678
63	80	0.44862	-0.0750726
65	-145	1.05059	-0.186083
65	-60	1.52833	0.291658
65	0	1.43545	0.198776
65	30	1.3244	0.0877273
65	80	0.8446	-0.392078
68	-145	0.83978	0.220656
68	-60	0.74582	0.126703
68	0	0.54173	-0.0773941
68	30	0.48961	-0.129514
68	80	0.47867	-0.140452
70	-145	0.73698	0.253464
70	-60	0.53783	0.0543189
70	0	0.53463	0.0511136
70	30	0.29195	-0.191562
70	80	0.31618	-0.167334
73	-145	0.53448	0.0602099
73	-60	0.51003	0.0357609
73	0	0.49975	0.0254793
73	30	0.45318	-0.0210936
73	80	0.37392	-0.100357
80	-145	0.68824	0.0387775
80	-60	0.74525	0.0957901
80	0	0.66029	0.0108298
80	30	0.61974	-0.0297166
80	80	0.53378	-0.115681
85	-145	0.93795	0.272631
85	-60	0.58343	-0.0818861
85	0	0.82346	0.15814
85	30	0.6724	0.00708103
85	80	0.30935	-0.355966
86	-145	0.75424	-0.117614
86	-60	0.90661	0.03475
86	0	1.00642	0.134561
86	30	0.85141	-0.0204495
86	80	0.84061	-0.0312482
88	-145	1.46856	0.389089
88	-60	1.07358	-0.00588757
88	0	1.15226	0.072791
88	30	0.90665	-0.172823
88	80	0.7963	-0.283169
89	-145	1.32718	-0.0584228
89	-60	1.335	-0.0505977
89	0	1.34943	-0.0361664
89	30	1.51705	0.131447
89	80	1.39934	0.0137399
91	-145	1.04132	-0.147627
91	-60	1.39239	0.203439
91	0	1.42286	0.233914
91	30	1.05163	-0.13732
91	80	1.03655	-0.152404
92	-145	1.32221	-0.122443
92	-60	1.41423	-0.030423
92	0	1.32011	-0.124536
92	30	1.52051	0.0758581
92	80	1.64619	0.201545
94	-145	0.6222	-0.154362
94	-60	0.91237	0.135811
94	0	0.85495	0.0783924
94	30	0.82485	0.0482947
94	80	0.66842	-0.108136
96	-145	0.5972	-0.284347
96	-60	0.72738	-0.154168
96	0	1.04697	0.165423
96	30	1.04164	0.160093
96	80	0.99454	0.112999
97	-145	1.72278	-0.521467
97	-60	1.29825	-0.946003
97	0	3.64161	1.39736
97	30	3.22774	0.983492
97	80	1.33087	-0.913381
98	-145	1.31272	-0.387548
98	-60	2.29701	0.596735
98	0	1.60138	-0.098896
98	30	1.58998	-0.110291
101	-145	0.70023	-0.209444
101	-60	0.85878	-0.0508988
101	0	0.90425	-0.00542637
101	30	0.9728	0.0631242
101	80	1.11232	0.202645
102	-145	1.12552	-0.146927
102	-60	1.46395	0.191502
102	0	1.27937	0.00691441
102	30	1.15276	-0.119688
102	80	1.34065	0.0681984
104	-145	2.24439	-0.103164
104	-60	2.348	0.000442824
104	0	3.113	0.765446
104	30	1.79772	-0.549837
104	80	2.23467	-0.112888
107	-145	0.82588	-0.029876
107	-60	0.82115	-0.034609
107	0	0.76626	-0.0894942
107	30	0.89321	0.0374511
107	80	0.97228	0.116528
108	-145	0.59938	-0.314526
108	-60	1.03212	0.118207
108	0	0.86737	-0.0465406
108	30	0.67032	-0.24359
108	80	1.40036	0.48645
109	-145	1.42593	0.179344
109	-60	1.48332	0.236744
109	0	1.19613	-0.0504542
109	30	1.08746	-0.159124
109	80	1.04007	-0.20651
110	-145	0.42929	-0.139818
110	-60	0.65697	0.0878556
110	0	0.63085	0.061742
110	30	0.54268	-0.0264319
110	80	0.58576	0.0166525
111	-145	1.20091	-0.588675
111	-60	1.55244	-0.23714
111	0	2.18756	0.397981
111	30	2.14393	0.354346
111	80	1.86307	0.0734876
112	-145	0.90733	-0.921769
112	-60	1.91991	0.0908032
112	0	2.57455	0.745442
112	30	2.22677	0.397667
112	80	1.51696	-0.312142
113	-145	0.43017	-0.00326275
113	-60	0.39029	-0.0431449
113	0	0.42257	-0.0108665
113	30	0.42755	-0.00588439
113	80	0.49659	0.0631585
114	-145	0.73788	-0.0918316
114	-60	0.95248	0.12277
114	0	0.9743	0.144593
114	30	0.65418	-0.175532
115	-145	1.29093	-0.257669
115	-60	1.21774	-0.330854
115	0	1.17303	-0.375568
115	30	1.98131	0.432709
115	80	2.07998	0.531381
123	-145	0.58294	-0.287541
123	-60	1.08863	0.218152
123	0	1.29533	0.424857
123	30	0.96777	0.0972954
123	80	0.41771	-0.452763
129	-145	0.72022	-0.372258
129	-60	1.4761	0.383624
129	0	1.11261	0.0201294
129	30	1.09699	0.00451
129	80	1.05647	-0.0360056

## Sheet: FIG3
subj	CEP	NREM_0.75-1Hz_energy	NREM_1.25-4Hz_energy	Whole-brain_Aß
2	-0.00037	14107.1	8122.88	1.2199
4	0.00151	2847.29	5853.66	1.1572
8	-0.00113	10942.8	21453.5	1.1027
12	0.00052	6062.1	14647.4	1.1829
13	-0.00222	8706.55	10286.9	1.1498
14	-0.00106	1145.82	1939.05	1.1682
15	0.00082	14243.8	14383.5	1.0747
17	0.00305	9721.31	14224.8	1.1889
20	-0.00024	10961.2	16480.6	1.1385
23	-0.00065	10223.4	12127.2	1.2558
24	-0.00211	8488.14	12728.2	1.3132
25	-0.00033	7400.89	18084.2	1.1334
26	-0.00078	9444.22	14499.7	1.1404
27	-0.00201	14275.7	22030.1	1.1185
28	-0.00168	30911.3	38574.1	1.1838
34	-0.00052	5420.38	9486.76	1.1092
35	-0.00233	36440.4	27799.4	1.0653
36	0.00259	23250.2	22569.5	1.1048
39	-0.00304	29893.8	34134.3	1.1601
40	-0.00077	6901.75	10980.3	1.2189
43	-0.00412	10154.2	18116	1.0762
44	-0.0024	5001.05	11229.2	1.1073
45	-0.00218	3345.15	8363.2	1.128
49	-0.00138	6834.24	17802.2	1.2294
50	0.0012	44431.2	80638.1	1.1774
55	-0.00121	6969.81	13478	1.1092
57	0.00188	9475.72	20651.4	1.1982
59	-0.00062	5499.65	10511.5	1.1227
61	-0.00042	21401.2	42389.8	1.1449
62	-0.00045	13681	29800.7	1.3576
63	-0.00059	4804.67	6824.02	1.1373
65	-0.00064	3461.27	8136.27	1.2066
68	-0.00182	4455.11	4724.17	1.1837
70	-0.00196	16467.6	26438.4	1.0708
73	-0.00065	2392.92	3280.79	1.1757
80	-0.00071	24741.7	34816.9	1.1256
85	-0.00209	2377.78	3680.31	1.1205
86	0.00039	45511.1	46944	1.1857
88	-0.00279	1643.64	3936.93	1.244
89	0.00055	4101.15	6620.14	1.1878
91	-0.00024	21709.3	36706.6	1.1983
92	0.00126	26648.6	69340.7	1.1355
94	0.00023	30123	30579.1	1.0908
96	0.00214	25097.6	36522.4	1.1272
97	0.00295	15887.4	21016.3	1.087
98	0.00096	10899.2	15374	1.3833
101	0.00171	24272.2	52840.9	1.1236
102	0.00039	10833.1	14022.3	1.1381
104	-0.00035	2179.6	3191.17	1.1502
107	0.00056	3167.9	7684.2	1.0937
108	0.00233	16878.3	21099.1	1.0904
109	-0.00204	10590.8	10895.8	1.0609
110	0.00052	5964.13	11792.4	1.1636
111	0.00385	13466.1	17741.8	1.2123
112	0.00382	3309.55	2811.17	1.1349
113	0.00026	5025.46	12099.8	1.4808
114	4e-05	1940.71	3843.31	1.187
115	0.00374	23467.4	35903.4	1.1135
123	-0.00016	7149.49	27810.6	1.1728
129	0.00094	39090	50518.7	1.1273

## Sheet: FIG4
subj	CEP	Z_global_perf	Z_exec_perf	Z_mem_perf	Z_att_perf
2	-0.00037	-0.7516	-0.3498	-0.139655	-1.12178
4	0.00151	0.3729	0.1363	0.777087	0.217988
8	-0.00113	-1.7217	-1.256	-0.39585	-1.97469
12	0.00052	1.253	0.775	0.985282	1.22809
13	-0.00222	-1.3806	-1.1831	0.66054	-1.89988
14	-0.00106	-0.9326	-0.7361	0.981526	-1.65053
15	0.00082	-1.0497	-1.0156	-0.59852	-0.705787
17	0.00305	-0.2452	0.231	-1.63002	0.0735138
20	-0.00024	0.6179	0.9793	0.753972	-0.266884
23	-0.00065	-0.2335	0.5609	-0.996348	-0.646831
24	-0.00211	0.1058	0.1301	0.534712	-0.220003
25	-0.00033	0.312	0.2698	0.298863	0.183218
26	-0.00078	-0.2132	-0.5609	-0.545778	0.518587
27	-0.00201	1.0952	0.7674	1.18044	0.790791
28	-0.00168	0.2445	-0.6558	-1.04533	1.89396
34	-0.00052	-0.4204	-0.5105	0.0472082	-0.312026
35	-0.00233	0.206	-0.2165	-0.513382	0.98711
36	0.00259	0.6822	0.4083	0.595748	0.653134
39	-0.00304	-0.6722	-0.7883	-0.0258783	-0.477976
40	-0.00077	0.4449	0.9917	0.640195	-0.594045
43	-0.00412	0.3865	0.341	1.58656	-0.441249
44	-0.0024	1.2806	0.7754	-0.326519	1.99902
45	-0.00218	0.9723	-0.0488	1.26558	1.47295
49	-0.00138	-1.1929	-0.6305	-2.11753	-0.660086
50	0.0012	0.5206	1.2703	-0.992592	0.116147
55	-0.00121	1.7744	2.2699	-0.0258783	1.0825
57	0.00188	2.4781	2.5557	0.766022	1.82494
59	-0.00062	1.3415	1.5471	-0.691951	1.38906
61	-0.00042	-0.1253	0.4181	0.607799	-1.10967
62	-0.00045	-1.4993	-1.1965	-0.505088	-1.50749
63	-0.00059	1.6372	1.5275	1.34696	0.945472
65	-0.00064	0.7414	0.8464	0.225777	0.448256
68	-0.00182	-1.9018	-1.5035	-1.53284	-1.44543
70	-0.00196	-0.0698	-0.6671	-0.387555	0.871796
73	-0.00065	-0.2119	-0.4785	0.275038	-0.024262
80	-0.00071	-0.1862	-0.2797	0.903901	-0.552137
85	-0.00209	-1.6753	-1.9458	0.526418	-1.53484
86	0.00039	0.0548	0.3064	-0.93824	0.254317
88	-0.00279	0.6362	-0.3694	0.827058	1.37536
89	0.00055	-0.2972	-0.3515	0.0148123	-0.221909
91	-0.00024	1.1624	0.8338	0.619849	1.1591
92	0.00126	0.174	0.3519	0.079604	-0.095858
94	0.00023	0.5427	0.1465	0.993576	0.454804
96	0.00214	0.456	0.5504	0.0268629	0.300178
97	0.00295	2.1074	2.206	1.26558	1.17902
98	0.00096	-0.1059	0.2882	-0.297879	-0.418026
101	0.00171	0.0971	0.235	0.558814	-0.379529
102	0.00039	-0.8645	-1.0221	-1.36632	0.118635
104	-0.00035	-0.4432	-0.0939	-0.63921	-0.496234
107	0.00056	-1.0356	-1.4712	-0.834368	0.00724235
108	0.00233	0.7391	1.1001	-0.838124	0.711485
109	-0.00204	-1.7847	-1.4777	-4.04446	0.138765
110	0.00052	-0.1018	0.1635	0.518123	-0.699953
111	0.00385	0.2245	0.1272	1.04632	-0.237553
112	0.00382	-0.1862	-0.6205	0.173036	0.259639
113	0.00026	0.4162	0.2713	-0.513382	0.847259
114	4e-05	-1.2925	-1.1654	-0.184102	-1.27282
115	0.00374	-0.2683	-0.1113	-1.08148	0.142693
123	-0.00016	-2.124	-2.3502	1.24523	-2.40166
129	0.00094	-0.0902	-0.3254	0.879799	-0.275901
